# Supplementary material for: Interaction analyses based on growth parameters of GWAS between Escherichia coli and Staphylococcus aureus
Source: AMB Express. 2021 Mar 1;11:34. doi: 10.1186/s13568-021-01192-x (PMC7921238; doi:10.1186/s13568-021-01192-x)
Supplement: Supplementary file 2 — Additional file 2: Table S2. Table S2 Growth performance of E. coli and S. aureus. [file 13568_2021_1192_MOESM2_ESM.xlsx]

## Sheet: monoculture E.coli
					Table S2 Growth performance of E.coli and S.aureus
monoculture	(copies/mL)
E.coli
time points strains	0（0h）	1（2h）	2(4h)	3(6h)	4(8h)	5(10h)	6(12h)	7(14h)	8(16h)	9(18h)	10(20h)	11(22h)	12(24h）	13(28h)	14(32h)	15(36h)
E1	5000	31960000	243700000	4935000000	30430000000	3001000000	26690000000	7020000000	31790000000	67590000000	92900000000	52680000000	19180000000	93520000000	34750000000	16640000000
E2	5001	479900	8892000	1470000	2341000	81390000	78770000	157000000	126800000	5836000000	62380000000	23210000000	96280000000	9926000000	84070000000	44000000000
E3	5002	9596000	2525000	19100000	59300000	11520000	125100000	228600000	261900000	2784000000	1766000000	50870000000	86280000000	33260000000	16940000000	95610000000
E4	5003	2355000	23430000	229300000	2203000000	1709000000	2803000000	2675000000	2469000000	2247000000	2206000000	2160000000	23220000000	26150000000	23270000000	225400000
E5	5003	310040	83740000	4590100000	3008000000	3572000000	3060000000	2069000000	5175000000	533300000	5006000000	6084400000	8900000200	1600000680	14400000400	44390000000
E6	5003	192500	1705000	1493000	1400000	25320000	164400000	131600000	1247000000	1414000000	1262000000	1105000000	1199000000	18590000000	11580000000	12100000000
E7	5003	234500	31230000	18920000	2221000000	2106000000	3254000000	16270000000	27600000000	25720000000	27790000000	10240000000	30730000000	18050000000	14640000000	1931000000
E8	5003	221700	199000	451000	17850000	170400000	24230000000	12410000000	49930000000	19140000000	10080000000	23020000000	17610000000	14670000000	17680000000	21370000000
E9	5003	398400	5548000	1038000	2463000	433300000	451900000	446000000	117800000	3035000000	4268000000	57760000000	39270000000	38180000000	35730000000	37970000000
E10	5003	681100	806100	3207000	43120000	240600000	193300000	1125000000	91240000000	10350000000	76900000000	12350000000	17550000000	18220000000	33690000000	42280000000
E11	5000	1617000	1940000	1560000	21490000	15300000	144600000	190000000	2072000000	16560000000	20810000000	19390000000	14900000000	13410000000	19620000000	14400000000
E12	5000	2890000	2437000	20770000	23150000	1798000000	3025000000	3997000000	38230000000	22670000000	21220000000	22550000000	20170000000	21670000000	31020000000	22630000000
E13	5000	4478000	4708000	2757000	26320000	316900000	546300000	2197000000	40080000000	38110000000	83300000000	53420000000	3457000000	20330000000	60560000000	30570000000
E14	5000	2806000	2514000	55220000	23630000	1914000000	1841000000	23150000000	20930000000	27370000000	23410000000	22970000000	25250000000	21050000000	21400000000	17400000000
E15	5000	2416000	2278000	1832000	13750000	160600000	1549000000	19210000000	16640000000	15580000000	13370000000	20010000000	14250000000	15280000000	14160000000	13610000000
E16	5000	198100000	589100000	649500000	288600000	1103000000	27160000000	29180000000	20640000000	87930000000	19430000000	36103000000	13740000000	16470000000	17600000000	25250000000
E17	5000	406700000	549000000	449200000	395200000	43940000000	36340000000	41270000000	46810000000	51800000000	61150000000	48820000000	39620000000	32230000000	353400000000	524500000000
E18	5000	39900000	96070000	248500000	553000000	133300000	1139000000	7673000000	15840000000	84250000000	11750000000	782700000000	103000000000	592700000000	668100000000	4373000000000
E19	5000	19000000	13590000	1630000000	1703000000	1454000000	15220000000	17170000000	19830000000	13620000000	153600000000	188300000000	175600000000	115200000000	1851000000000	1333000000000
E20	5000	12360000	14440000	13430000	175000000	137000000	118000000	1328000000	1404000000	1504000000	18000000000	13270000000	16350000000	177400000000	208900000000	120300000000
E21	5000	1264000	9227000	10890000	18750000	12800000	118500000	963300000	1238000000	94360000000	10900000000	97280000000	136700000000	104900000000	108600000000	9073000000000
E22	5000	29530000	117100000	249800000	349500000	2300000000	2607000000	1746000000	14930000000	33040000000	23330000000	177400000000	500100000000	340900000000	1788000000000	5853000000000
E23	5000	18330000	20650000	150500000	276100000	120000000	1396000000	1125000000	1481000000	17600050000	15300000000	176900000000	162400000000	1352000000000	1379000000000	13130000000000
E24	5000	19320000	18570000	198700000	143300000	167800000	226500000	1968000000	21800000000	14080000000	14720000000	159100000000	18170000000	1846000000000	1894000000000	2239000000000
E25	5000	18240000	15250000	15410000	13610000	201700000	195800000	179100000	172000000	1594000000	1877000000	24000000000	21830000000	145000000000	194000000000	183900000000
E26	5000	42840000	39090000	1831000000	3174000000	5593000000	94560000000	45790000000	19420000000	522700000000	234000000000	428600000000	493100000000	3752000000000	3041000000000	3028000000000
E27	5000	4866000	13810000	247800000	249001000	3975000000	11760000000	67200000000	107700000000	95720000000	118100000000	200400000000	63010000000	110600000000	133300000000	51960000000
E28	5000	1338000	8212000	1054000	95860000	688200000	8719000000	74110000000	90880000000	71450000000	72950000000	89150000000	75480000000	68700000000	85490000000	78520000000
E29	5000	2665000	2900000	72170000	30480000	4659000000	36370000000	27770000000	82760000000	873600000000	336000000000	386100000000	218700000000	275400000000	451400000000	446200000000
E30	5000	25280	139300	21730000	93610000	207200000	382200000	567200000	2741000000	1873000000	4601000000	10010000000	35550000000	25950000000	32920000000	23320000000
E31	5000	2751000	36850000	240400000	2691000000	23730000000	30410000000	37410000000	38450000000	25270000000	33180000000	23160000000	2263000000	2691000000	2631000000	23700000000
E32	5000	348200	291100	1332000	2741000000	37770000000	34470000000	40550000000	7024000000	28420000000	20830000000	38750000000	31050000000	24200000000	28710000000	35950000000
E33	5000	103700	931800	1298000	84050000	95140000	70460000	109400000	164700000	7179000000	1200000000	1153000000	76580000000	10010000000	45890000000	66310000000
E34	5000	415700	1528000	33090000	54540000	3532000000	43070000000	34520000000	26940000000	17590000000	80510000000	55520000000	32050000000	11550000000	85540000000	237300000000
E35	5000	505900	532800	1312000	57610000	669200000	5433000000	5283000000	6677000000	53390000000	60790000000	52310000000	4434000000	40761000000	30860000000	37210000000
E36	5000	781000	1407000	5693000	821200000	336800000	1037000000	5700000000	10190000000	27350000000	28000000000	12230000000	15730000000	26560000000	25360000000	50780000000
E37	5000	400600	1541000	2826000	5772000	2070000000	2818000000	47970000000	26850000000	19880000000	31680000000	21330000000	19920000000	42280000000	50280000000	13640000000
E38	5000	4495000	5394000	31100000	523800000	176600000	2141000000	20300000000	40410000000	65720000000	17930000000	11900000000	17770000000	17930000000	22270000000	10590000000
E39	5000	262400	6288000	14280000	24410000	316500000	1000000000	2116000000	1862000000	21370000000	42350000000	14330000000	18720000000	22740000000	22240000000	66050000000
E40	5000	347600	131900	1543000	31520000	125400000	2330000000	27240000000	28080000000	2898000000	14900000000	15760000000	14270000000	20060000000	19670000000	13790000000
E41	5000	2264000	2867000	530900000	255000000	15020000000	41450000000	13430000000	14490000000	87690000000	63580000000	26710000000	62820000000	11010000000	11730000000	22960000000
E42	5000	7616000	3030000	68630000	724700000	4645000000	89200000000	23790000000	47290000000	66930000000	47480000000	16170000000	64600000000	13020000000	68800000000	43650000000
E43	5000	353000	1805000	10010000	311200000	2495000000	53960000000	32090000000	9590000000	6049000000	21410000000	46180000000	32410000000	20370000000	45770000000	23700400000
E44	5000	331400	4941000	1911000	18540000	138500000	2139000000	3953000000	5833000000	42060000000	33660000000	21920000000	35140000000	11540000000	39800000000	6479000000
E45	5000	130300	8440000	3740000	135900000	1045000000	23730000000	13690000000	8785000000	10100000000	9655000000	19370000000	28520000000	14220000000	58690000000	65610000000

## Sheet: monoculture S.aureus 
					Table S2 Growth performance of E.coli and S.aureus
monoculture	(copies/mL)
S.aureus
time points strains	0（0h）	1（2h）	2(4h)	3(6h)	4(8h)	5(10h)	6(12h)	7(14h)	8(16h)	9(18h)	10(20h)	11(22h)	12(24h）	13(28h)	14(32h)	15(36h)
S1	5000	562900	884600	2390000	46510000	11720000	14970000	13660000	189700000	251200000	752300000	5204000000	4716000000	1029000000	8268000000	7860000000
S2	5001	562900	884600	2390000	46510000	11720000	14970000	13660000	189700000	251200000	752300000	5204000000	4716000000	1029000000	8268000000	7860000000
S3	5002	3859000	7798000	44690000	18880000	11450000	10609000	13780000	168600000	187500000	948200000	9.39e+09	2371000000	91490000000	56110000000	18770000000
S4	5003	29180000	42220000	28310000	182600000	261600000	242900000	3127000000	383700000	3123000000	5273000000	4577000000	3183000000	3014000000	2349000000	2863000000
S5	5003	2556000	32080000	314500000	819400000	30470000	376000002	952400000	4260000004	1700000004	2390000000	3540000000	26900000000	19370000000	49150000000	16220000000
S6	5003	119900	173200	126900	168900	1627000	1432000	1597000	1948000	1635000	13700000	14970000	16950000	13540000	13610000	11290000
S7	5003	158500	121500	125800	2709000	9820000	28600000	45090000	117200000	323300000	269900000	327600000	2672000000	1436000000	3321000000	3912000000
S8	5003	20850000	20090000	19550000	549000000	544400000	453900000	643500000	5305000000	5761000000	4746000000	9165000000	3967000000	1321000000	63650000000	57040000000
S9	5003	356300	4300000	317100000	898500000	194200000	707900000	239800000	315100000	4366000000	7458000000	6471000000	1052000000	65750000000	78790000000	15400000000
S10	5003	4398000	1609000	16850000	616000000	237800000	341700000	868100000	302100000	410100000	1813000000	6720000000	13180000000	19890000000	32740000000	251700000000
S11	5000	2628000	18490000	214500000	170900000	1958000000	1254000000	1652000000	1794000000	2084000000	16570000000	24140000000	19160000000	74560000000	15780000000	15140000000
S12	5000	3942000	23940000	27010000	241700000	312100000	2865000000	46250000000	45500000000	30720000000	37240000000	32370000000	29150000000	28170000000	32380000000	33540000000
S13	5000	284400000	296300000	545300000	2544000000	4919000000	3207000000	3666000000	4947000000	3382000000	7229000000	9085000000	4512000000	6801000000	20180000000	41060000000
S14	5000	21380000	31320000	32640000	182400000	179800000	23420000000	19500000000	19360000000	25140000000	39320000000	13260000000	21630000000	23220000000	1444000000	24640000000
S15	5000	21550000	15820000	17760000	189600000	1114000000	1720000000	1590000000	1584000000	1499000000	1899000000	22190000000	18120000000	17010000000	186600000000	192800000000
S16	5000	111000	7736000	2060000	50160000	26050000	197900000	518500000	7821000000	26770000000	95480000000	16230000000	20730000000	16380000000	64550000000	91210000000
S17	5000	450300	5152000	46180000	2976000000	37190000000	5821000000	4176000000	41140000000	36390000000	42350000000	39720000000	41230000000	51750000000	53210000000	52850000000
S18	5000	4640000	1021000	8694000	2249000	7883000	36440000	157400000	7837000000	8488000000	17460000000	22690000000	14470000000	30210000000	41500400000	11570000000
S19	5000	157700	1366000	1726000	1389000	16400000	19560000	173400000	1394000000	1530000000	15080000000	17290000000	19690000000	17380000000	12650000000	19150000000
S20	5000	18600	14000	175600	115800	168100000	132100000	117300000	1243000000	1325000000	1589000000	16640000000	13960000000	14650000000	12890000000	15650000000
S21	5000	1136000	10590000	10810000	126300000	126400000	1476000000	1243000000	11410000000	14950000000	11140000000	125600000000	132900000000	130700000000	1514000000000	1603000000000
S22	5000	24410000	15030000	39880000	367800000	464500000	1993000000	120200000	353400000	4129000000	28980000000	20690000000	37520000000	27200000000	15770000000	15210000000
S23	5000	16330000	150500000	204500000	1569000000	1327000000	1358000000	1614000000	1836000000	1852000000	2090000000	1257000000	1310000000	14350000000	18970000000	116700000000
S24	5000	18830000	16730000	147300000	178700000	183000000	160700000	202400000	167300000	1446000000	1637000000	1067000000	20850000000	1582000000	13800000000	19320000000
S25	5000	167900	1694000	15620000	147600000	244500000	152500000	16570000	23520000	188800000	171000000	2083000000	1005000000	24300000000	148600000000	15240000000
S26	5000	39800000	49780000	463200000	129000000	1758000000	1433000000	1868000000	2433000000	18260000000	18310000000	41790000000	21120000000	404800000000	180400000000	470200000000
S27	5000	1098000	14120000	11970000	730700000	647000000	137500000	350600000	221500000	412300000	252100000	1163000000	2223000000	5506000000	10190000000	18390000000
S28	5000	812600	5076000	73000000	900300000	796500000	665100000	944000000	754100000	719400000	1273000000	691100000	7781000000	68480000000	77930000000	62830000000
S29	5000	1529000	33330000	342000000	376900000	1359000000	8501000000	9400000000	4575000000	1072000000	1158000000	8958000000	35750000000	55350000000	72980000000	34350000000
S30	5000	1479000	9887000	32580000	38090000	604400000	191700000	1257000000	2092000000	3175000000	20290000000	27860000000	22750000000	25290000000	33980000000	12520000000
S31	5000	2928000	2742000	26660000	23310000	212700000	2481000000	2670000000	2581000000	2332000000	3708000000	3716000000	2194000000	2752000000	2521000000	3083000000
S32	5000	302200	2750000	3186000	38330000	750900000	510100000	1462000000	1017000000	565500000	526400000	448800000	2650000090	3718000000	1487000000	3830050000
S33	5000	897700	649700	1028000	20700000	240100000	287300000	3106000000	2902000000	3151000000	2192000000	8301000000	6343000000	1330000000	3505000000	1766000000
S34	5000	258600	7836000	4046000	3705000	24120000	309300000	1140000000	2658000000	323000000	457500000	347100000	222100000	214900000	1077000000	1256000000
S35	5000	442600	438400	4380000	11730000	10350000	39750000	952400000	711300000	4983000000	1842000000	6838000000	2064000000	2926000000	983900000	896700000
S36	5000	3774000	1436000	59520000	27880000	53750000	11390000	33860000	11190000	86610000	58320000	746600000	381800000	318700000	733300000	304000000
S37	5000	3807000	25550000	30760000	271000000	444800000	442900000	411100000	515500000	2704000000	3486000000	3247000000	22170000000	16960000000	31510000000	274100000000
S38	5000	3471000	4338000	17810000	18270000	22300000	14040000	32140000	12020000	594000000	248100000	634400000	272200000	188900000	241000000	158200000
S39	5000	2551000	7608000	8331000	16920000	39700000	270200000	135400000	14170000000	15010000000	90340000000	90440000000	30050000000	11060000000	23230000000	15280000000
S40	5000	2223000	2272000	260200000	185800000	181300000	1311000000	1538000000	2178000000	20210000000	90600000000	130600000000	215100000000	84060000000	253500000000	126300000000
S41	5000	1129000	9538000	2784000	5535000	1263000000	69100000000	11900000000	23870000000	14220000000	82110000000	2.7e+10	8056000000	11300000000	34990000000	37200700000
S42	5000	2543000	1169000	3890000	2695000	1630000	75460000	203300000	438700000	267800000	9828000000	7241000000	39330000000	64000000910	22400000000	16270000000
S43	5000	400600	4203000	39370000	74510000	503005000	3822000000	54110000000	84400000000	23310000000	10300009000	16850000000	26010000000	12950000000	28060000000	8892000000
S44	5000	567000	113700	2662000	5989000	14270000	707500000	529400000	2046000000	2345000000	3285000000	4175000000	10470000000	17210000000	3980000000	4680000000
S45	5000	140300	349300	3269000	1202000	417500000	178300000	720000000	1264000000	5958000000	2041000000	5865000000	6412000000	4121000000	1623000000	2348000000

## Sheet: co-culture E.coli
					Table S2 Growth performance of E.coli and S.aureus
co-culture	(copies/mL)
E.coli
time points strains	0（0h）	1（2h）	2(4h)	3(6h)	4(8h)	5(10h)	6(12h)	7(14h)	8(16h)	9(18h)	10(20h)	11(22h)	12(24h）	13(28h)	14(32h)	15(36h)
E1	5000	10470000	157400000	215400000	265900000	660300000	322000000	137700000	387400000	238800000	204500000	2320400000	2532000000	2374000000	5621000000	1829000000
E2	5001	6209000	2391000	28910000	24770000	87520000	58630000	104500000	434000000	433500000	243900000	1987000000	2010000000	11860000000	20060000000	10200000000
E3	5002	3859000	7798000	44690000	18880000	11450000	10609000	13780000	168600000	187500000	948200000	9.39e+09	2371000000	91490000000	56110000000	18770000000
E4	5003	313700000	367000000	2889000000	3475000000	2573000000	3337000000	2594000000	2518000000	2841000000	3267000000	3264000000	30630000000	21330000000	25100000000	22720000000
E5	5003	57000000	572200000	3080000000	1345000000	7313000000	3741000000	47390000000	42760000000	47730000000	51007000000	35850000000	78240000000	26700009000	16560000000	20810000000
E6	5003	133600	126800	1567000	1338000	1158000	12520000	147800000	121800000	1152000000	1156000000	1252000000	1286000000	15450000000	7750000000	13770000000
E7	5003	2748000	15700000	19270000	29280000	33570000	45130000	33540000	40300000	35210000	34290000	27280000	61220000	190700000	22150000	26000000
E8	5003	313600000	462900000	933000000	1349000000	5363000000	97890000000	11830000000	17560000000	10060000000	30940000000	11990000000	62470000000	45280000000	14950000000	23160000000
E9	5003	104000	2059000	51520000	420005000	4082000000	28290000000	44150000000	34930000000	99720000000	16090000000	2.6e+10	13840000000	2.3e+10	11750000000	81430000000
E10	5003	122900	399300	1568000	24280000	28470000	402400000	179300000	253300000	6209000000	67770000000	11070000000	37040000000	37470000000	41430000000	72780000000
E11	5000	2033000	1391000	1911000	15980000	164500000	1320000000	1773000000	14790000000	14960000000	16550000000	1599000000	15220000000	17230000000	13360000000	13420000000
E12	5000	2863000	3423000	25890000	22450000	26850000	267600000	201000000	24360000000	30620000000	22590000000	28830000000	20840000000	179100000000	234000000000	2525000000000
E13	5000	4819000	7916000	35080000	500500000	1880000000	5315000000	23850000000	27360000000	15580000000	42940000000	738000000000	630900000000	674300000000	389400000000	323700000000
E14	5000	3006000	2101000	19070000	172700000	1877000000	2392000000	1726000000	16350000000	2372000000	17780000000	25540000000	20590000000	21740000000	21540000000	21060000000
E15	5000	18600000	16640000	14370000	17330000	1561000000	1078000000	1851000000	1448000000	181000000	160900000	1880000000	1381000000	1694000000	21770000000	1316000000
E16	5000	207400	270100	2282000	2780000	17740000	207700000	1436000000	2274000000	19450000000	24990000000	30480000000	18510000000	92600070000	47430000000	66500000000
E17	5000	487000	4610000	37130000	45500000	4388000000	3906000000	32530000000	36220000000	37060000000	39550000000	41440000000	40970000000	37440000000	31480000000	39110000000
E18	5000	9618000	2637000	22140000	50220000	1013000000	6160000800	1173000000	12260000000	51540000000	11010000000	12700800000	14370000000	7e+10	190100000000	58990000000
E19	5000	127700	177400	2245000	215000000	1616000000	18050000000	18810000000	16610000000	18850000000	14670000000	14150000000	16840000000	14300000000	9815000000	9579000000
E20	5000	182000	1615000	1375000	10740000	115000000	148600000	1694000000	18350000000	12920000000	12090000000	19920000000	13960000000	14470000000	13720000000	13420000000
E21	5000	1462000	1114000	8838000	14010000	12080000	10320000	9593000000	8240000000	12380000000	78580000000	13710000000	11980000000	187400000000	11280000000	81530000000
E22	5000	97150000	39160000	28070000	369200000	2326000000	4154000000	19040000000	39250000000	41880000000	35780000000	12220000000	17570000000	69570000000	32000000003	58890000000
E23	5000	1409000	14490000	18380000	16670000	188900000	105000000	1806000000	1027000000	1193000000	20410000000	20020000000	13880000000	1482000000	1242000000	1098000000
E24	5000	232100	208900	1307000	1440000	1779000	1879000	18480000	170300000	147300000	1486000000	35400000000	17650000000	20540000000	24070000000	21780000000
E25	5000	1629000	1164000	16740000	172000000	186300000	1936000000	1724000000	14610000000	18820000000	17850000000	15950000000	22590000000	16460000000	19830000000	16490000000
E26	5000	132700	477080	6464000	6110000	4583000	62170000	34390000	102200000	241800000	1703000000	1953000000	2804000000	5340000000	4025000000	1615000000
E27	5000	230100	9745000	5839000	1745000	4062000	25710000	31010000	219400000	1275000000	37080000000	15290000000	51380000000	47800800000	15080000000	47107000000
E28	5000	1134000	7213000	6958000	10340000	19200000	711600000	631400000	595400000	84450000	103000000	816800000	609200000	771900000	618900000	7344000000
E29	5000	26940	853100	6074000	5864000	64605000	8048000	41730000	291000000	4665000000	5051000000	6.56e+09	4913000000	1.52e+10	21780000000	31680000000
E30	5000	1530000	2933000	3903000	2868000	32510000	18210000	121200000	373900000	324600000	353600000	8167000000	3096000000	94390000000	42640000000	35310000000
E31	5000	537300	474700	2464000	26510000	30170000	2840040000	2107000000	19740000000	44450000000	40590000000	265500000000	184500000000	174000000000	176500000000	1819000000000
E32	5000	376700	13560000	51260000	14930000	105000000	970100000	30080000000	36220000000	63990000000	31520000000	12240000000	44140000000	3.08e+10	311500000000	556300000000
E33	5000	56930	950600	1986000	3356000	45460000	13920000	173100000	235900000	316200000	698800000	3880010000	7819000000	1168000000	2130000000	2837000000
E34	5000	457300	309300	947000	6181000	27150000	2062000000	8144000000	3391000000	4145000000	26080000000	18380000000	83250000000	29530000000	17405000000	22100000000
E35	5000	243000	697900	418800	765100	4429000	43102000	108800000	153900000	2334000000	1167000000	12330000000	43740000000	10870000000	20070000000	197700000000
E36	5000	113500	154000	8936000	2717000	16080000	52620000	330000000	995400000	1231000000	8615000000	18690000000	36530000000	4.8e+10	10110000000	2e+10
E37	5000	267400	171800	2530000	2047000	3275000	97410000	27310000	169000000	534000000	283000000	2094000000	3108000000	19660000000	12540000000	22990000000
E38	5000	149100	108100	1447000	7909000	25760000	11220000	182000000	173700000	386200000	2433000000	2194000000	17360000000	92230000000	28140000000	11700800000
E39	5000	8253000	18120000	12060000	18160000	126600000	6754000000	2216000000	22270000000	41920000000	12720000000	76720000000	54640000000	10580000000	65660000000	89460000000
E40	5000	1207000	2279000	1297000	103300000	111600000	13070000000	15230000000	10870000000	41660000000	74910000000	51820000000	49360000000	51920000000	85310000000	93400600000
E41	5000	1826000	34110000	996600000	7.5e+09	17480000000	10590000000	17180000000	25630000000	13010000000	17410000000	8670030000	49100000000	25300000000	67970000000	8.96e+09
E42	5000	141900	168300	1211000	23640000	140000000	12400000000	63440000000	23420000000	16440000000	30000000000	47120000000	18580000000	26330000000	21530000000	14130000000
E43	5000	155700	2105000	25770000	12130000000	20190000000	18530000000	15390000000	24480000000	16880000000	19210000000	8530060000	11090000000	14190000000	24720000000	16041000000
E44	5000	16080000	4.91e+08	138300000	269500000	3069000000	30550000000	30570000000	42900000000	42450000000	24770000000	7753000000	30960000000	12020000000	25190000000	33960000000
E45	5000	206200	309100	2691000	2761000	231600000	184400000	5936000000	21210000000	10060000000	43710000000	59550000000	90310000000	34830000000	21920000000	9.8e+09

## Sheet: co-culture S.aureus
					Table S2 Growth performance of E.coli and S.aureus
co-culture	(copies/mL)
S.aureus
time points strains	0（0h）	1（2h）	2(4h)	3(6h)	4(8h)	5(10h)	6(12h)	7(14h)	8(16h)	9(18h)	10(20h)	11(22h)	12(24h）	13(28h)	14(32h)	15(36h)
S1	5000	223500	362000	871200	2296000	1555000	3969000	6869000	39010000	133200000	130000000	341300000	275700000	385600000	420000000	686400000
S2	5001	1242000	1600000	1108000	61110000	12180000	32840000	112800000	115800000	723700000	793500000	573000000	162200000	1348000000	2935000000	4580000000
S3	5002	1501000	1231000	4881000	13720000	29860000	35002000	38140000	16390000	469300000	737600000	156040000	136600000	8261000000	3672000000	2433000000
S4	5003	208000	4315000	2724000	318800000	275200000	280300000	315700000	2162000000	2985000000	3325000000	2450000000	2687000000	2287000000	2325000000	24400000000
S5	5003	9120060	3731000	3295000	15020000	10760000	31280000	34230000	38310000	37260000	10550000	54450000	283700000	240100000	508200000	331300000
S6	5003	1212000	9258000	11000000	11220000	13630000	149100000	122700000	984000000	107500000	130100000	113700000	175100000	115400000	874200000	838600000
S7	5003	4598000	30460000	51780000	39340000	30530000	44830000	19790000	23160000	47130000	55760000	357600000	115900000	424400000	755400000	581000000
S8	5003	348400	5340000	2298000	6423000	5684000	50110000	51520000	82660000	51000000	30380000	469800000	263200000	687400000	730300000	602500000
S9	5003	3819000	1058000	8160000	10220000	21450000	45180000	192400000	600400000	287040000	163800000	883010000	9.14e+08	549800000	971800000	296600000
S10	5003	7388000	37980000	53220000	438600000	961900000	953400000	726700000	342800000	163800000	173800000	307000000	518800000	468400000	125600000	222600000
S11	5000	1405000	1382000	13930000	17540000	27820000	94830000	166100000	127900000	1735000000	1513000000	1679000000	1181000000	12320000000	11340000000	14180000000
S12	5000	2669000	20180000	255800000	318100000	284100000	217500000	297500000	236800000	387500000	305300000	233300000	262200000	2744000000	2929000000	28510000000
S13	5000	5425000	38760000	707000000	821900000	526200000	841900000	6512000000	5650060000	6381000000	6072000000	8131000000	7859000000	83510000000	55850000000	63240000000
S14	5000	2304000	1844000	1837000	2326000	33360000	14220000	19970000	171070000	172300000	158100000	227400000	224800000	222000000	236500000	198700000
S15	5000	16430000	15590000	17340000	165500000	183100000	173200000	167900000	1216000000	1249000000	1060000000	1273000000	1104000000	1059000000	1446000000	1455000000
S16	5000	969010	415300	6901000	92860000	46980000	10890000	32140000	17000000	239600000	98200000	370073000	121700000	1781000000	5064000000	2308000000
S17	5000	4442000	3600000	36280000	477200000	403400000	546000000	559400000	4788000000	534800000	536100000	499200000	472009000	475400000	3984000000	2723000000
S18	5000	1172000	2169000	97790000	24440000	39830000	40280000	240200000	3022000000	3019000000	1188000000	65400000000	4210003000	4724000000	11130000000	24400300000
S19	5000	116000	1060000	1276000	24710000	198500000	117600000	1173000000	1152000000	1336000000	14050000000	21810000000	14630000000	19110000000	1376000000	1170000000
S20	5000	1372000	12990000	11630000	148800000	106200000	147900000	1857000000	1133000000	1253000000	1572000000	1711000000	1555000000	118000000	200700000	1494000000
S21	5000	12680000	13060000	13700000	144200000	121400000	123000000	145600000	144700000	137400000	1542000000	1293000000	1351000000	155200000	133500000	150200000
S22	5000	35760000	28070000	45890000	97260000	22270000	10450000	444200000	750500000	1063000000	2448000000	2261000000	3457000000	7065000000	2845000000	2597000000
S23	5000	13650000	17020000	13650000	14150000	17870000	16740000	14680000	96370000	126900000	146090000	134000000	1388000000	1470000000	1208000000	1340000000
S24	5000	2525000	1617000	19520000	17900000	19420000	191700000	182000000	182100000	30580000	23710000	32200000	15980000	158700000	187000000	188700000
S25	5000	1268000	17420000	17610000	23880000	28760000	18560000	19860000	17570000	22790000	19790000	128900000	160600000	241500000	320100000	180900000
S26	5000	16010	469900	2988000	4434000	85320000	15980000	44980000	66070000	500400000	309700000	305400000	3231000000	4556000000	13200000000	23270000000
S27	5000	425900	236800	7543000	4946000	29780000	681500000	643700000	114700000	8394000000	5220000000	4712000000	5588000000	2088000000	5716000000	2601000000
S28	5000	112000	59960	8479000	11620000	957100000	8006000000	761700000	7518000000	10340000000	4763000000	9350000000	7185000000	5184000000	7763000000	8167000000
S29	5000	462500	761200	2026000	5858000	11590000	100100000	317600000	723900000	786000006	454300000	323100000	464000600	478100000	1805000000	335070000
S30	5000	12730	15860	580400	2268000	1083000	7508000	9231000	58420000	23890000	502400000	123100000	789100000	6636000000	10520000000	1506000000
S31	5000	21320000	19180000	216300000	263800000	205900000	153100000	204800000	155900000	224900000	207100000	229100000	1764000000	1554000000	131200000	182200000
S32	5000	5668000	3858000	27830000	57570000	72280000	198700000	258700000	640600000	151800000	319300000	153200000	475400000	207000000	259700000	536200000
S33	5000	712400	837600	305000	480300	909900	3474000	3281000	2158000	45570000	41370000	41110000	159700000	190900000	633700000	283700000
S34	5000	5467000	3224000	23720000	12980000	560400000	170000000	154100000	857060000	289900000	944700000	385030000	1515000000	262600000	179400000	220010000
S35	5000	423200	3833000	2763000	5264000	6994000	10230000	13920000	23570000	92520000	139400000	136400000	488500000	205400000	1117000000	3800800000
S36	5000	5.8e+06	3.2e+06	75920000	32720000	14150000	14860000	6.23e+07	1.9e+08	601001000	200200000	6.7e+08	812700000	495100000	3.27e+08	1040000000
S37	5000	2271000	22960000	41770000	27000000	11770000	53000000	49170000	29490000	263600000	392800000	2957000000	2869000000	3175000000	3438000000	4300000000
S38	5000	190200	847800	1887000	20930000	15900000	92110000	17360000	28330000	24310000	22560000	18800000	20140000	35910000	25340000	124600000
S39	5000	29290000	51900300	18610000	22630000	94730000	601800000	281200000	184200000	104900000	145400000	1896000000	2453000000	1145000000	3934000000	19300000000
S40	5000	3383000	12303000	14320000	326100000	1343000000	904600000	230600000	287800000	128200000	1452000000	2231000000	1703000000	1011000000	2244000000	3385000000
S41	5000	4021000	1.2e+06	60000800	163000200	89260000	78360000	290800000	73020000	120800000	152001000	91210000	110400000	291900000	155020000	89050000
S42	5000	218000	5397000	12190000	22900000	92320000	33400000	10810000	95820000	14270000	15640000	93390000	55550000	176100000	141100000	830460000
S43	5000	218500	2585000	6101000	471500000	5037000000	2244000000	53310000000	9017000000	3254000000	5791000000	3371000000	1096000000	386700000	814300000	1200000000
S44	5000	656900	1133000	55640000	93400000	341200000	265900000	321400000	377700000	641700000	458400000	187500000	103000000	464300000	4739000000	5127000000
S45	5000	541500	974900	7451000	1430000	16180000	11190000	74300000	129700000	697000000	1163000000	4446000000	3129000000	16280000000	14140000000	9679000000
