# Supplementary material for: Interaction analyses based on growth parameters of GWAS between Escherichia coli and Staphylococcus aureus
Source: AMB Express. 2021 Mar 1;11:34. doi: 10.1186/s13568-021-01192-x (PMC7921238; doi:10.1186/s13568-021-01192-x)
Supplement: Supplementary file 4 — Additional file 4: Table S3. Gene annotation of E. coli and S. aureus in monoculture. [file 13568_2021_1192_MOESM4_ESM.xlsx]

## Sheet: Table S3
Table S3 Gene annotation of E. coli and S. aureus in monoculture
Gene annotation in E. coli
position	ref_base<->sample_base	snp_status	codon_phase	codon_mutate	aa_mutate	pos_start	pos_end	gene_id	gene	function
4441	G<->A	Hom	29 days, 12:02:00	GAG<->GAA;	E<->E;	3734	5020	Parent=b0004;	thrC	threonine synthase
10703	C<->T	Hom	27 days, 6:02:00	ACG<->ACA;	T<->T;	10643	11356	Parent=b0011;	yaaW	putative enzyme-specific chaperone
10840	G<->A	Hom	21 days, 13:00:00	CTG<->TTG;	L<->L;	10643	11356	Parent=b0011;
24616	T<->C	Hom	92 days, 18:02:00	AGT<->AGC;	S<->S;	22391	25207	Parent=b0026;	ileS	isoleucine--tRNA ligase
24781	C<->T	Hom	99 days, 15:02:00	GGC<->GGT;	G<->G;	22391	25207	Parent=b0026;
42861	G<->T	Hom	19 days, 3:02:00	ACG<->ACT;	T<->T;	42403	43173	Parent=b0041;	fixA	putative electron transfer flavoprotein FixA
46943	T<->C	Hom	47 days, 9:02:00	AGT<->AGC;	S<->S;	45807	47138	Parent=b0045;	yaaU	putative transporter YaaU
49211	A<->G	Hom	60 days, 3:02:00	ACA<->ACG;	T<->T;	47769	49631	Parent=b0047;	kefC	K(+) : H(+) antiporter KefC
101496	G<->A	Hom	30 days, 12:02:00	GGG<->GGA;	G<->G;	100765	102240	Parent=b0091;	murC	UDP-N-acetylmuramate--L-alanine ligase
110597	C<->T	Hom	96 days, 15:02:00	TCC<->TCT;	S<->S;	108279	110984	Parent=b0098;	secA	protein translocation ATPase
126303	G<->A	Hom	25 days, 9:02:00	GCG<->GCA;	A<->A;	125695	127587	Parent=b0115;	aceF	pyruvate dehydrogenase, E2 subunit
129421	T<->G	Hom	76 days, 16:00:00	AGA<->CGA;	R<->R;	129407	131260	Parent=b0117;	yacH	DUF3300 domain-containing protein YacH
131779	A<->T	Hom	6 days, 21:02:00	CCA<->CCT;	P<->P;	131615	134212	Parent=b0118;	acnB	hypothetical protein
157813	G<->A	Hom	54 days, 18:02:00	CTC<->CTT;	L<->L;	157729	159126	Parent=b0143;	pcnB	poly(A) polymerase I
183032	C<->T	Hom	23 days, 18:02:00	AAC<->AAT;	N<->N;	182463	183620	Parent=b0162;	cdaR	DNA-binding transcriptional activator CdaR
186272	G<->A	Hom	99 days, 3:02:00	GCC<->GCT;	A<->A;	185978	188650	Parent=b0167;	glnD	PII uridylyltransferase/uridylyl removing enzyme
510396	A<->G	Hom	41 days, 0:02:00	GTT<->GTC;	V<->V;	508875	511379	Parent=b0484;	copA	Cu(+) exporting P-type ATPase;soluble Cu(+) chaperone
534717	C<->T	Hom	33 days, 10:00:00	CTG<->TTG;	L<->L;	533916	535697	Parent=b0507;	gcl	glyoxylate carboligase
587187	A<->G	Hom	33 days, 3:02:00	ATT<->ATC;	I<->I;	587091	587981	Parent=b0567;	ybcH	DUF4434 domain-containing protein YbcH
631360	A<->G	Hom	61 days, 3:02:00	GCA<->GCG;	A<->A;	629894	631999	Parent=b0598;	cstA	carbon starvation protein A
694116	G<->A	Hom	35 days, 0:02:00	ACC<->ACT;	T<->T;	693531	694955	Parent=b0661;	miaB	isopentenyl-adenosine A37 tRNA methylthiolase
710005	A<->C	Hom	9 days, 0:02:00	GTA<->GTC;	V<->V;	709790	710116	Parent=b0682;	chiQ	lipoprotein ChiQ
775383	T<->C	Hom	9 days, 15:02:00	ACT<->ACC;	T<->T;	775153	775845	Parent=b0737;	tolQ	Tol-Pal system protein TolQ
814323	G<->A	Hom	33 days, 6:02:00	GAG<->GAA;	E<->E;	813526	815547	Parent=b0779;	uvrB	excision nuclease subunit B
935599	G<->A	Hom	99 days, 0:02:00	CAG<->CAA;	Q<->Q;	933224	937213	Parent=b0890;	ftsK	cell division DNA translocase FtsK
936334	T<->C	Hom	129 days, 15:02:00	CAT<->CAC;	H<->H;	933224	937213	Parent=b0890;
965820	C<->G	Hom	62 days, 13:00:00	CTG<->GTG;	L<->V;	964320	966584	Parent=b0913;	ycal	conserved inner membrane protein YcaI
1112878	G<->T	Hom	84 days, 0:02:00	GGG<->GGT;	G<->G;	1110863	1113406	Parent=b1049;	opgH	osmoregulated periplasmic glucans (OPGs) biosynthesis protein H
1127417	T<->C	Hom	25 days, 12:02:00	GCT<->GCC;	A<->A;	1126806	1127729	Parent=b1068;	yceM	putative oxidoreductase YceM
1154325	C<->T	Hom	8 days, 22:00:00	CTG<->TTG;	L<->L;	1154112	1155134	Parent=b1097;	mltG	endolytic murein transglycosylase
1564212	A<->G	Hom	63 days, 10:00:00	TTG<->CTG;	L<->L;	1563334	1565733	Parent=b1489;	ydeN	putative sulfatase
1718367	A<->C	Hom	1 day, 5:01:00	ATT<->AGT;	I<->S;	1718066	1718395	Parent=b1639;	mliC	inhibitor of c-type lysozyme, putative lipoprotein
1723497	A<->C	Hom	57 days, 9:02:00	CCA<->CCC;	P<->P;	1722121	1724133	Parent=b1645;	ydhK	putative transporter YdhK
1793640	T<->A	Hom	19 days, 14:01:00	AAA<->ATG;	K<->M;	1793558	1794109	Parent=b1710;	btuE	thioredoxin/glutathione peroxidase
1836747	T<->G	Hom	28 days, 3:02:00	GCT<->GCG;	A<->A;	1836073	1837239	Parent=b1754;	ynjB	putative ABC transporter periplasmic binding protein YnjB
1964088	G<->C	Hom	40 days, 3:02:00	CTC<->CTG;	L<->L;	1962972	1965050	Parent=b1879;	flhA	flagellar biosynthesis protein FlhA
1999795	A<->G	Hom	24 days, 15:02:00	GAT<->GAC;	D<->D;	1999585	2000385	Parent=b1920;	tcyJ	cystine ABC transporter periplasmic binding protein
2057280	G<->A	Hom	17 days, 15:02:00	GGG<->GGA;	G<->G;	2056858	2057574	Parent=b1983;	yeeN	putative transcriptional regulator YeeN
2058626	A<->C	Hom	44 days, 9:02:00	CTT<->CTG;	L<->L;	2058203	2059690	Parent=b1985;	yeeO	FMN/FAD exporter
2096077	T<->C	Hom	9 days, 18:02:00	TGT<->TGC;	C<->C;	2095844	2096620	Parent=b2025;	hisF	imidazole glycerol phosphate synthase subunit HisF
2099182	A<->G	Hom	18 days, 0:02:00	CGT<->CGC;	R<->R;	2098447	2099613	Parent=b2028;	ugd	UDP-glucose 6-dehydrogenase
2126681	G<->A	Hom	21 days, 6:02:00	CAC<->CAT;	H<->H;	2126225	2127190	Parent=b2052;	fcl	GDP-L-fucose synthase
2131411	A<->C	Hom	26 days, 6:02:00	GGT<->GGG;	G<->G;	2130853	2132070	Parent=b2057;	wcaC	putative colanic acid biosynthesis glycosyl transferase
2132693	G<->A	Hom	29 days, 9:02:00	TTC<->TTT;	F<->F;	2132558	2133397	Parent=b2059;	wcaA	putative colanic acid biosynthesis glycosyl transferase
2134806	A<->G	Hom	35 days, 7:00:00	TTG<->CTG;	L<->L;	2133490	2135652	Parent=b2060;	wzc	protein-tyrosine kinase Wzc
2135155	G<->A	Hom	20 days, 18:02:00	AGC<->AGT;	S<->S;	2133490	2135652	Parent=b2060;
2136716	G<->T	Hom	22 days, 0:02:00	TCC<->TCA;	S<->S;	2136104	2137243	Parent=b2062;	wza	outer membrane polysaccharide export protein Wza
2156381	T<->C	Hom	46 days, 15:02:00	GTT<->GTC;	V<->V;	2155263	2158385	Parent=b2075;	mdtB	multidrug efflux pump RND permease subunit MdtB
2373798	G<->C	Hom	50 days, 6:02:00	CAC<->CAG;	H<->Q;	2373648	2375003	Parent=b2260;	menE	o-succinylbenzoate--CoA ligase
2682134	G<->A	Hom	25 days, 12:02:00	GTC<->GTT;	V<->V;	2679464	2682745	Parent=b2549;	yphG	DUF5107 domain-containing protein YphG
2790764	C<->T	Hom	32 days, 15:02:00	GAC<->GAT;	D<->D;	2789982	2791250	Parent=b2660;	lhgO	L-2-hydroxyglutarate oxidase
2847299	G<->A	Hom	4 days, 18:02:00	GGC<->GGT;	G<->G;	2846489	2847412	Parent=b2722;	hycD	formate hydrogenlyase subunit HycD
3357904	C<->T	Hom	132 days, 12:02:00	GGC<->GGT;	G<->G;	3354725	3359185	Parent=b3212;	gltB	glutamate synthase subunit GltB
3393816	C<->G	Hom	101 days, 19:00:00	GCG<->CCG;	A<->P;	3392458	3396258	Parent=b4472;	yhdP	AsmA2 domain-containing protein
3595915	A<->G	Hom	20 days, 9:02:00	GTT<->GTC;	V<->V;	3595477	3596403	Parent=b3457;	livH	branched chain amino acid/phenylalanine ABC transporter membrane subunit LivH
3723063	G<->A	Hom	55 days, 15:02:00	TCC<->TCT;	S<->S;	3722328	3724397	Parent=b3559;	glyS	glycine--tRNA ligase subunit beta
3780900	G<->A	Hom	44 days, 18:02:00	GCG<->GCA;	A<->A;	3779827	3781017	Parent=b3605;	lldD	L-lactate dehydrogenase
3826973	C<->T	Hom	73 days, 12:02:00	GGC<->GGT;	G<->G;	3825210	3827291	Parent=b3652;	recG	ATP-dependent DNA helicase RecG
3848040	T<->G	Hom	24 days, 9:02:00	ATA<->ATC;	I<->I;	3847305	3848624	Parent=b3667;	uhpC	inner membrane protein sensing glucose-6-phosphate
3983889	A<->T	Hom	38 days, 20:01:00	CAC<->CTC;	H<->L;	3982958	3984193	Parent=b3800;	aslB	putative anaerobic sulfatase maturation enzyme AslB
4131853	G<->A	Hom	84 days, 3:02:00	GTG<->GTA;	V<->V;	4129835	4132267	Parent=b3940;	metL	fused aspartate kinase/homoserine dehydrogenase 2
4320007	G<->A	Hom	27 days, 9:02:00	CAC<->CAT;	H<->H;	4319599	4320663	Parent=b4099;	phnI	carbon-phosphorus lyase core complex subunit PhnI
4463722	C<->T	Hom	41 days, 4:00:00	GTT<->ATT;	V<->I;	4463054	4464709	Parent=b4239;	treC	trehalose-6-phosphate hydrolase
4469685	G<->A	Hom	85 days, 21:02:00	GAG<->GAA;	E<->E;	4467625	4470321	Parent=b4242;	mgtA	Mg(2(+)) importing P-type ATPase
4564914	T<->G	Hom	39 days, 1:00:00	AAA<->CAA;	K<->Q;	4564699	4565850	Parent=b4335;	yjiM	putative dehydratase subunit
4603890	C<->T	Hom	17 days, 6:02:00	TCC<->TCT;	S<->S;	4603477	4604202	Parent=b4365;	yjjQ	DNA-binding transcriptional repressor YjjQ
4614160	C<->T	Hom	28 days, 8:01:00	GCC<->GTC;	A<->V;	4613481	4614260	Parent=b4378;	yjjV	putative DNase YjjV
4620637	C<->T	Hom	43 days, 3:02:00	ACC<->ACT;	T<->T;	4619603	4620826	Parent=b4383;	deoB	phosphopentomutase
4627027	T<->C	Hom	46 days, 12:02:00	AGT<->AGC;	S<->S;	4625912	4627294	Parent=b4389;	radA	DNA recombination protein
4630837	T<->C	Hom	4 days, 9:02:00	AGT<->AGC;	S<->S;	4630733	4632670	Parent=b4392;	slt	soluble lytic murein transglycosylase
4637898	G<->C	Hom	50 days, 3:02:00	ACG<->GCC;	T<->A;	4636696	4638120	Parent=b4399;	creC	sensory histidine kinase CreC
Gene annotation in S.aureus
position	ref_base<->sample_base	snp_status	codon_phase	codon_mutate	aa_mutate	pos_start	pos_end	gene_id	gene	function
58602	G<->A	Hom	27 days, 0:02:00	TCG<->ACA;	S<->T;	57955	58722	Parent=SAOUHSC_00055;		hypothetical protein-protein coding
73749	C<->T	Hom	51 days, 7:00:00	GGC<->AGC;	G<->S;	73429	74979	Parent=SAOUHSC_00069;		protein A
113609	G<->T	Hom	4 days, 7:00:00	GAT<->TAT;	D<->Y;	113507	113710	Parent=SAOUHSC_00108;		hypothetical protein
188028	G<->C	Hom	66 days, 17:01:00	AGT<->ACT;	S<->T;	186428	188434	Parent=SAOUHSC_00171;		gamma-glutamyltranspeptidase
188073	T<->C	Hom	68 days, 14:01:00	GTG<->GCG;	V<->A;	186428	188434	Parent=SAOUHSC_00171;
188335	G<->A	Hom	79 days, 12:02:00	TTG<->TTA;	L<->L;	186428	188434	Parent=SAOUHSC_00171;
212593	G<->A	Hom	35 days, 22:00:00	GAA<->AAA;	E<->K;	211732	213642	Parent=SAOUHSC_00192;		staphylocoagulase
212834	A<->T	Hom	45 days, 23:01:00	GAA<->GTA;	E<->V;	211732	213642	Parent=SAOUHSC_00192;
250792	T<->C	Hom	8 days, 10:00:00	TTA<->CTA;	L<->L;	250591	251265	Parent=SAOUHSC_00229;	scdA	cell wall biosynthesis protein ScdA
265110	G<->A	Hom	45 days, 12:02:00	TTC<->TTT;	F<->F;	264825	266201	Parent=SAOUHSC_00246;		drug transporter
284772	T<->A	Hom	141 days, 11:01:00	TTT<->TAT;	F<->Y;	281378	285817	Parent=SAOUHSC_00262;		hypothetical protein
284787	T<->C	Hom	142 days, 2:01:00	ATT<->ACT;	I<->T;	281378	285817	Parent=SAOUHSC_00262;
289084	G<->C	Hom	63 days, 3:02:00	GGG<->GGC;	G<->G;	287570	289414	Parent=SAOUHSC_00268;		hypothetical protein
289086	A<->G	Hom	63 days, 5:01:00	GAT<->GGT;	D<->G;	287570	289414	Parent=SAOUHSC_00268;
292213	A<->T	Hom	6 days, 19:00:00	AAT<->TAT;	N<->Y;	292051	292551	Parent=SAOUHSC_00274;		hypothetical protein
292215	T<->C	Hom	6 days, 21:02:00	AAT<->TAC;	N<->Y;	292051	292551	Parent=SAOUHSC_00274;
293979	T<->C	Hom	16 days, 12:02:00	TAT<->TAC;	Y<->Y;	293584	294084	Parent=SAOUHSC_00277;		hypothetical protein
294034	G<->A	Hom	18 days, 19:00:00	GTT<->ATT;	V<->I;	293584	294084	Parent=SAOUHSC_00277;
294045	C<->A	Hom	19 days, 6:02:00	ATC<->ATA;	I<->I;	293584	294084	Parent=SAOUHSC_00277;
324400	T<->C	Hom	39 days, 7:00:00	TTA<->CTA;	L<->L;	323458	324483	Parent=SAOUHSC_00309;		hypothetical protein
324402	A<->T	Hom	39 days, 9:02:00	TTA<->CTT;	L<->L;	323458	324483	Parent=SAOUHSC_00309;
344209	G<->A	Hom	24 days, 16:00:00	GTA<->ATA;	V<->I;	343618	344331	Parent=SAOUHSC_00332;		hypothetical protein
344222	T<->C	Hom	25 days, 5:01:00	CTT<->CCT;	L<->P;	343618	344331	Parent=SAOUHSC_00332;
357999	C<->A	Hom	4 days, 18:02:00	GCC<->GCA;	A<->A;	357886	358767	Parent=SAOUHSC_00344;		hypothetical protein
375932	A<->T	Hom	23 days, 3:02:00	GAT<->GAA;	D<->E;	375530	376486	Parent=SAOUHSC_00369;		hypothetical protein
388446	A<->C	Hom	6 days, 9:02:00	TTA<->TTC;	L<->F;	388294	388974	Parent=SAOUHSC_00383;		superantigen-like protein
550261	T<->C	Hom	104 days, 15:02:00	GAT<->GAC;	D<->D;	547751	550738	Parent=SAOUHSC_00544;	sdrC	fibrinogen-binding protein SdrC
552460	T<->A	Hom	56 days, 12:02:00	CCT<->CCA;	P<->P;	551105	555154	Parent=SAOUHSC_00545;	sdrD	fibrinogen-binding protein SdrD
554638	C<->T	Hom	147 days, 6:02:00	AGC<->AGT;	S<->S;	551105	555154	Parent=SAOUHSC_00545;
589068	C<->T	Hom	2 days, 9:02:00	TAC<->TAT;	Y<->Y;	589012	589641	Parent=SAOUHSC_00588;		hypothetical protein
654361	C<->T	Hom	17 days, 15:02:00	CCC<->CCT;	P<->P;	653939	654700	Parent=SAOUHSC_00667;		ABC transporter ATP-binding protein
668124	A<->T	Hom	21:02:00	ACA<->ACT;	T<->T;	668104	668199	Parent=SAOUHSC_00680;		hypothetical protein
794875	T<->C	Hom	78 days, 18:02:00	GAT<->GAC;	D<->D;	792986	795769	Parent=SAOUHSC_00812;		clumping factor
794899	C<->T	Hom	79 days, 18:02:00	GAC<->GAT;	D<->D;	792986	795769	Parent=SAOUHSC_00812;
796393	A<->T	Hom	10 days, 0:02:00	GAG<->GAA;	E<->E;	796163	797515	Parent=SAOUHSC_00814;		truncated secreted von Willebrand factor-binding protein (coagulase) VWbp, partial
796882	T<->A	Hom	30 days, 0:02:00	GTT<->GTA;	V<->V;	796163	797515	Parent=SAOUHSC_00814;
867575	A<->G	Hom	20 days, 0:02:00	TTA<->TTG;	L<->L;	867096	867620	Parent=SAOUHSC_00902;		signal peptidase IA
890328	C<->T	Hom	14 days, 19:00:00	CTT<->TTT;	L<->F;	889974	890408	Parent=SAOUHSC_00918;		truncated MHC class II analog protein
1043683	G<->T	Hom	20 days, 2:01:00	ACT<->AAG;	T<->K;	1042227	1044164	Parent=SAOUHSC_01079;		neurofilament protein
1071246	T<->A	Hom	16 days, 7:00:00	ACT<->TCT;	T<->S;	1071235	1071636	Parent=SAOUHSC_01112;		formyl peptide receptor-like 1 inhibitory protein
1294435	C<->T	Hom	9 days, 23:01:00	TCC<->TTC;	S<->F;	1294197	1296599	Parent=SAOUHSC_01352;		DNA topoisomerase IV subunit A
1313645	A<->G	Hom	9 days, 18:02:00	CAA<->CAG;	Q<->Q;	1313412	1314194	Parent=SAOUHSC_01369;		indole-3-glycerol-phosphate synthase
1378279	C<->T	Hom	26420:1	CGT<->CAA;	R<->Q;	1376091	1404698	Parent=SAOUHSC_01447;		hypothetical protein
1387591	T<->C	Hom	17108:1	CAA<->CGT;	Q<->R;	1376091	1404698	Parent=SAOUHSC_01447;
1387895	C<->A	Hom	16804:0	GCA<->TCA;	A<->S;	1376091	1404698	Parent=SAOUHSC_01447;
1399020	A<->C	Hom	236 days, 15:02:00	ATT<->ATG;	I<->M;	1376091	1404698	Parent=SAOUHSC_01447;
1440010	A<->C	Hom	15 days, 15:02:00	ACT<->ACG;	T<->T;	1439320	1440384	Parent=SAOUHSC_01482;	aroB	3-dehydroquinate synthase
1440490	A<->G	Hom	45 days, 7:00:00	TTG<->CTG;	L<->L;	1440410	1441576	Parent=SAOUHSC_01483;		chorismate synthase
1454587	A<->T	Hom	23 days, 10:00:00	TCT<->ACT;	S<->T;	1453688	1455148	Parent=SAOUHSC_01501;	ebpS	elastin binding protein
1460216	T<->A	Hom	6 days, 3:02:00	AAA<->AAT;	K<->N;	1460156	1460362	Parent=SAOUHSC_01510;		hypothetical protein
1461534	G<->A	Hom	31 days, 3:02:00	GAC<->GAT;	D<->D;	1461363	1462280	Parent=SAOUHSC_01512;		hypothetical protein
1495101	C<->T	Hom	1 day, 3:02:00	CAG<->CAA;	Q<->Q;	1494891	1495127	Parent=SAOUHSC_01553;		PVL orf 52-like protein
1495171	G<->A	Hom	10 days, 18:02:00	TTC<->TTT;	F<->F;	1495120	1495428	Parent=SAOUHSC_01554;		PV83 orf 27-like protein
1495278	A<->G	Hom	6 days, 7:00:00	TGT<->CGC;	C<->R;	1495120	1495428	Parent=SAOUHSC_01554;
1528261	T<->A	Hom	26 days, 11:01:00	AAT<->ATT;	N<->I;	1527876	1528895	Parent=SAOUHSC_01602;		maltose operon transcriptional repressor
1728629	A<->G	Hom	26 days, 8:01:00	ATA<->ACA;	I<->T;	1728490	1729260	Parent=SAOUHSC_01823;		hypothetical protein
1784477	C<->T	Hom	152 days, 18:02:00	ACG<->ACA;	T<->T;	1781582	1788142	Parent=SAOUHSC_01873;		hypothetical protein
1958871	G<->A	Hom	24 days, 0:02:00	ATC<->ATT;	I<->I;	1958667	1959446	Parent=SAOUHSC_02072;		hypothetical protein
2060807	A<->G	Hom	12:02:00	CGT<->CGC;	R<->R;	2060564	2060818	Parent=SAOUHSC_02207;		phi PVL/orf 52-like protein
2076600	T<->G	Hom	4 days, 14:01:00	CAA<->CCT;	Q<->P;	2075693	2076709	Parent=SAOUHSC_02241;		hypothetical protein
2076629	T<->A	Hom	3 days, 9:02:00	TCA<->TCT;	S<->S;	2075693	2076709	Parent=SAOUHSC_02241;
2101309	A<->T	Hom	27 days, 15:02:00	AAT<->AAA;	N<->K;	2100721	2101971	Parent=SAOUHSC_02270;		ammonium transporter
2122670	G<->A	Hom	2 days, 21:02:00	AGC<->AGT;	S<->S;	2122583	2122738	Parent=SAOUHSC_02290;		hypothetical protein
