# Supplementary material for: Interaction analyses based on growth parameters of GWAS between Escherichia coli and Staphylococcus aureus
Source: AMB Express. 2021 Mar 1;11:34. doi: 10.1186/s13568-021-01192-x (PMC7921238; doi:10.1186/s13568-021-01192-x)
Supplement: Supplementary file 6 — Additional file 6: Table S5. Gene annotation of E. coli and S. aureus in co-culture. [file 13568_2021_1192_MOESM6_ESM.xlsx]

## Sheet: Table S5
Table S5 Gene annotation of E. coli and S. aureusin co-culture
Gene annotation in E.coli
position	ref_base<->sample_base	snp_status	codon_phase	codon_mutate	aa_mutate	pos_start	pos_end	gene_id	gene	function
Lambda（λ）
1860	T<->A	Hom	63 days, 12:02:00	GCT<->GCA;	A<->A;	337	2799	Parent=b0002;	thrA	used aspartate kinase/homoserine dehydrogenase 1
129422	T<->C	Hom	76 days, 15:02:00	AGA<->AGG;	R<->R;	129407	131260	Parent=b0117;	yacH	DUF3300 domain-containing protein YacH
925009	T<->C	Hom	72 days, 18:02:00	GAT<->GAC;	D<->D;	923264	925540	Parent=b0882;	clpA	ATP-dependent Clp protease ATP-binding subunit ClpA
1759588	A<->G	Hom	39 days, 0:02:00	TAT<->TAC;	Y<->Y;	1759303	1760523	Parent=b1680;	yceM	putative oxidoreductase YceM
2252053	T<->C	Hom	14 days, 18:02:00	GAT<->AAC;	D<->N;	2251700	2252788	Parent=b2160;	yeiI	putative sugar kinase YeiI
R
129422	T<->C	Hom	76 days, 15:02:00	AGA<->AGG;	R<->R;	129407	131260	Parent=b0117;	yacH	DUF3300 domain-containing protein YacH
232779	G<->A	Hom	49 days, 1:00:00	CTG<->TTG;	L<->L;	232597	233955	Parent=b0211;	mltD	membrane-bound lytic murein transglycosylase D
550804	A<->G	Hom	15 days, 6:02:00	AAA<->AAG;	K<->K;	550439	551332	Parent=b0521;	ybcF	putative carbamate kinase
618457	G<->A	Hom	8 days, 12:02:00	GCG<->TCA;	A<->S;	618254	619387	Parent=b0587;	fepE	polysaccharide co-polymerase family protein FepE
795532	C<->T	Hom	18 days, 12:02:00	CCC<->CCT;	P<->P;	795089	795862	Parent=b0763;	modA	molybdate ABC transporter periplasmic binding protein
1298864	A<->G	Hom	11 days, 3:02:00	ACA<->ACG;	T<->T;	1298598	1299245	Parent=b1242;	ychE	putative inner membrane protein
2096419	A<->G	Hom	24 days, 0:02:00	CAA<->CAG;	Q<->Q;	2095844	2096620	Parent=b2025;	hisF	imidazole glycerol phosphate synthase subunit HisF
2135178	T<->C	Hom	19 days, 19:00:00	AAC<->GAC;	N<->D;	2133490	2135652	Parent=b2060;	wzc	protein-tyrosine kinase Wzc
4045700A20:A22	A<->C	Hom	37 days, 15:02:00	TCT<->TCG;	S<->S;	4045670	4046602	Parent=b3862;	yihG	putative acyltransferase YihG
4126606	T<->C	Hom	8 days, 13:00:00	AGT<->GTT;	S<->V;	4124612	4126810	Parent=b3935;	priA	primosome factor N'
4139258	T<->C	Hom	18 days, 19:00:00	ACG<->GCA;	T<->A;	4139046	4139708	Parent=b3946;	fsaB	fructose-6-phosphate aldolase 2
4635889	T<->C	Hom	15 days, 9:02:00	GAT<->GAC;	D<->D;	4635521	4635994	Parent=b4397;	creA	PF05981 family protein CreA
A
393	T<->G	Hom	2 days, 9:02:00	CGT<->CGG;	R<->R;	337	2799	Parent=b0002;	thrA	used aspartate kinase/homoserine dehydrogenase 1
3763	C<->T	Hom	1 day, 6:02:00	AAC<->AAT;	N<->N;	3734	5020	Parent=b0004;	thrC	threonine synthase
12384	T<->C	Hom	9 days, 6:02:00	GGT<->GGC;	G<->G;	12163	14079	Parent=b0014;	dnaK	chaperone protein DnaK
23956	T<->C	Hom	65 days, 6:02:00	GAT<->GAC;	D<->D;	22391	25207	Parent=b0026;	ileS	isoleucine--tRNA ligase
35872	A<->G	Hom	12 days, 3:02:00	GTT<->GTC;	V<->V;	35377	36162	Parent=b0036;	caiD	crotonobetainyl-CoA hydratase
43997	C<->T	Hom	33 days, 18:02:00	GGC<->GGT;	G<->G;	43188	44129	Parent=b0042;	fixB	putative electron transfer flavoprotein FixB
124522	T<->C	Hom	62 days, 18:02:00	GCT<->GCC;	A<->A;	123017	125680	Parent=b0114;	aceE	pyruvate dehydrogenase E1 component
129422	T<->C	Hom	76 days, 15:02:00	AGA<->AGG;	R<->R;	129407	131260	Parent=b0117;	yacH	DUF3300 domain-containing protein YacH
157813	G<->A	Hom	54 days, 18:02:00	CTC<->CTT;	L<->L;	157729	159126	Parent=b0143;	pcnB	poly(A) polymerase I
196270	T<->G	Hom	24 days, 18:02:00	GCT<->GCG;	A<->A;	195677	196534	Parent=b0175;	cdsA	CDP-diglyceride synthetase
214704	A<->G	Hom	17 days, 6:02:00	CAA<->CAG;	Q<->Q;	214291	214836	Parent=b0190;	yaeQ	uncharacterized protein YaeQ
222028	G<->A	Hom	25 days, 18:02:00	CGC<->CGT;	R<->R;	221614	222645	Parent=b0199;	metN	L-methionine/D-methionine ABC transporter ATP binding subunit
320655	A<->T	Hom	17 days, 21:02:00	GCA<->GCT;	A<->A;	320227	321081	Parent=b0305;	rclR	DNA-binding transcriptional activator RclR
387072	A<->G	Hom	4 days, 6:02:00	TTA<->TTG;	L<->L;	386971	387798	Parent=b0367;	tauC	taurine ABC transporter membrane subunit
445326	T<->A	Hom	55 days, 21:02:00	ATA<->ATT;	I<->I;	445302	446666	Parent=b0427;	yajR	putative major facilitator superfamily transport protein YajR
611271	T<->C	Hom	51 days, 0:02:00	GGA<->GGG;	G<->G;	610254	612494	Parent=b0584;	fepA	ferric enterobactin outer membrane transporter
618457	G<->A	Hom	8 days, 12:02:00	GCG<->TCA;	A<->S;	618254	619387	Parent=b0587;	fepE	polysaccharide co-polymerase family protein FepE
795532	C<->T	Hom	18 days, 12:02:00	CCC<->CCT;	P<->P;	795089	795862	Parent=b0763;	modA	molybdate ABC transporter periplasmic binding protein
1140491	C<->T	Hom	19 days, 3:02:00	TAC<->TAT;	Y<->Y;	1140033	1140986	Parent=b1083;	flgL	flagellar hook-filament junction protein 2
1522130	T<->G	Hom	39 days, 0:02:00	ATA<->ATC;	I<->I;	1520963	1523065	Parent=b1451;	yncD	putative TonB-dependent outer membrane receptor
1723166	G<->C	Hom	43 days, 14:01:00	GGC<->GCC;	G<->A;	1722121	1724133	Parent=b1645;	ydhK	putative transporter YdhK
1817706	C<->T	Hom	33 days, 3:02:00	CAG<->CAA;	Q<->Q;	1817148	1818500	Parent=b1734;	chbF	monoacetylchitobiose-6-phosphate hydrolase
1918541	C<->T	Hom	43 days, 0:02:00	CGC<->CGT;	R<->R;	1917510	1920143	Parent=b1834;	yebT	intermembrane transport protein YebT
1997109	C<->G	Hom	29 days, 10:00:00	GAG<->CAG;	E<->Q;	1997062	1997814	Parent=b1917;	tcyN	cystine ABC transporter ATP binding subunit
2039195	A<->G	Hom	10 days, 0:02:00	GCA<->GCG;	A<->A;	2038956	2039369	Parent=b1970;	yedX	hydroxyisourate hydrolase/transthyretin-related protein
2057281	A<->T	Hom	17 days, 16:00:00	ACA<->TCA;	T<->S;	2056858	2057574	Parent=b1983;	yeeN	putative transcriptional regulator YeeN
2100852	A<->G	Hom	17 days, 9:02:00	TCT<->TCC;	S<->S;	2099862	2101268	Parent=b2029;	gnd	6-phosphogluconate dehydrogenase, decarboxylating
2120838	G<->A	Hom	29 days, 21:02:00	GAC<->GAT;	D<->D;	2120160	2121554	Parent=b2047;	ycaJ	ndecaprenyl-phosphate glucose phosphotransferase
2184754	A<->G	Hom	22 days, 20:01:00	ATC<->ACC;	I<->T;	2184513	2185301	Parent=b2104;	thiM	hydroxyethylthiazole kinase
2459109	G<->A	Hom	2 days, 3:02:00	GCC<->GCT;	A<->A;	2457015	2459159	Parent=b2341;	fadJ	3-hydroxyacyl-CoA dehydrogenase FadJ
2888985	G<->C	Hom	46 days, 11:01:00	GCG<->GGG;	A<->G;	2888387	2890099	Parent=b2763;	cysl	sulfite reductase, hemoprotein subunit
4317173	T<->G	Hom	1 day, 22:00:00	AGC<->CAC;	S<->H;	4316082	4317218	Parent=b4095;	phnM	RPnTP hydrolase
4438852	C<->T	Hom	17 days, 3:02:00	GCG<->GCA;	A<->A;	4438708	4439262	Parent=b4216;	ytfJ	protein YtfJ
4614704	C<->T	Hom	35 days, 0:02:00	TTG<->TTA;	L<->L;	4614680	4615543	Parent=b4379;	yjjW	putative glycyl-radical enzyme activating enzyme YjjW
s
393	T<->G	Hom	2 days, 9:02:00	CGT<->CGG;	R<->R;	337	2799	Parent=b0002;	thrA	used aspartate kinase/homoserine dehydrogenase 1
28460	G<->A	Hom	3 days, 15:02:00	GAG<->GAA;	E<->E;	28374	29195	Parent=b0031;	dapB	4-hydroxy-tetrahydrodipicolinate reductase
31545	C<->T	Hom	30 days, 9:02:00	CAC<->CAT;	H<->H;	30817	34038	Parent=b0033;	carB	carbamoyl phosphate synthetase subunit beta
43997	C<->T	Hom	33 days, 18:02:00	GGC<->GGT;	G<->G;	43188	44129	Parent=b0042;	fixB	putative electron transfer flavoprotein FixB
47837	G<->A	Hom	2 days, 21:02:00	GCG<->GCA;	A<->A;	47769	49631	Parent=b0047;	kefC	K(+) : H(+) antiporter KefC
50659	C<->T	Hom	23 days, 12:02:00	CCG<->CCA;	P<->P;	50380	51222	Parent=b0049;	apaH	diadenosine tetraphosphatase
96244	G<->A	Hom	10 days, 3:02:00	ACG<->ACA;	T<->T;	96002	97084	Parent=b0087;	mraY	phospho-N-acetylmuramoyl-pentapeptide-transferase
104986	C<->T	Hom	41 days, 21:02:00	ACC<->ACT;	T<->T;	103982	105244	Parent=b0094;	ftsA	cell division protein FtsA
124522	T<->C	Hom	62 days, 18:02:00	GCT<->GCC;	A<->A;	123017	125680	Parent=b0114;	aceE	pyruvate dehydrogenase E1 component
129422	T<->C	Hom	76 days, 15:02:00	AGA<->AGG;	R<->R;	129407	131260	Parent=b0117;	yacH	?DUF3300 domain-containing protein YacH
242395	G<->A	Hom	37 days, 21:02:00	GGC<->GGT;	G<->G;	240859	243303	Parent=b0221;	fadE	acyl-CoA dehydrogenase
320655	A<->T	Hom	17 days, 21:02:00	GCA<->GCT;	A<->A;	320227	321081	Parent=b0305;	rclR	DNA-binding transcriptional activator RclR
414125	A<->G	Hom	67 days, 21:02:00	GGT<->GGC;	G<->G;	412607	415753	Parent=b0397;	sbcC	ATP dependent, structure specific DNA nuclease - SbcC subunit
445326	T<->A	Hom	55 days, 21:02:00	ATA<->ATT;	I<->I;	445302	446666	Parent=b0427;	yajR	putative major facilitator superfamily transport protein YajR
507997	G<->A	Hom	3 days, 12:02:00	CTC<->CTT;	L<->L;	507286	508080	Parent=b0482;	ybaB	TraB family protein YbaP
595947	G<->C	Hom	14 days, 12:02:00	GGG<->GGC;	G<->G;	595600	596973	Parent=b0572;	cusC	copper/silver export system outer membrane channel
618457	G<->A	Hom	8 days, 12:02:00	GCG<->TCA;	A<->S;	618254	619387	Parent=b0587;	fepE	polysaccharide co-polymerase family protein FepE
935503	G<->A	Hom	95 days, 0:02:00	CCG<->GCA;	P<->A;	933224	937213	Parent=b0890;	ftsK	cell division DNA translocase FtsK
1140491	C<->T	Hom	19 days, 3:02:00	TAC<->TAT;	Y<->Y;	1140033	1140986	Parent=b1083;	flgL	flagellar hook-filament junction protein 2
1298864	A<->G	Hom	11 days, 3:02:00	ACA<->ACG;	T<->T;	1298598	1299245	Parent=b1242;	ychE	putative inner membrane protein
1535382	T<->G	Hom	19 days, 21:02:00	ACA<->ACC;	T<->T;	1534965	1535858	Parent=b1464;	yddE	PF02567 family protein YddE
1703745	A<->T	Hom	23 days, 12:02:00	CTT<->CTA;	L<->L;	1703268	1704308	Parent=b1624;	ydgJ	putative oxidoreductase YdgJ
1918541	C<->T	Hom	43 days, 0:02:00	CGC<->CGT;	R<->R;	1917510	1920143	Parent=b1834;	yebT	intermembrane transport protein YebT
2129048	A<->T	Hom	25 days, 3:02:00	TCT<->TCA;	S<->S;	2128904	2129650	Parent=b2055;	wcaE	putative colanic acid biosynthesis glycosyl transferase
2156408	T<->C	Hom	47 days, 18:02:00	ACT<->ACC;	T<->T;	2155263	2158385	Parent=b2075;	mdtB	multidrug efflux pump RND permease subunit MdtB
3236253	G<->A	Hom	12 days, 6:02:00	AAG<->AAA;	K<->K;	3235960	3236463	Parent=b3085;	ygjP	putative metal-dependent hydrolase
3512309	G<->A	Hom	1 day, 12:02:00	GTC<->GTT;	V<->V;	3511439	3512344	Parent=b3383;	yhfZ	putative DNA-binding transcriptional regulator YhfZ
3644967	G<->A	Hom	9 days, 0:02:00	CAC<->CAT;	H<->H;	3643140	3645182	Parent=b3498;	prlC	oligopeptidase A
3750358	C<->T	Hom	11 days, 9:02:00	GGC<->GGT;	G<->G;	3750086	3750781	Parent=b3583;	sgbE	L-ribulose-5-phosphate 4-epimerase SgbE
3954785	G<->T	Hom	54 days, 12:02:00	GTG<->GTT;	V<->V;	3953478	3955328	Parent=b3771;	ilvD	dihydroxy-acid dehydratase
4024120	T<->G	Hom	23 days, 15:02:00	CTT<->TTG;	L<->L;	4023554	4024336	Parent=b4483;	tatD	3' -> 5' ssDNA/RNA exonuclease TatD
4045700	A<->C	Hom	37 days, 15:02:00	TCT<->TCG;	S<->S;	4045670	4046602	Parent=b3862;	yihG	putative acyltransferase YihG
4095578	G<->A	Hom	16 days, 21:02:00	TGC<->TGT;	C<->C;	4094723	4095982	Parent=b3903;	rhaA	L-rhamnose isomerase
4317173	T<->G	Hom	1 day, 22:00:00	AGC<->CAC;	S<->H;	4316082	4317218	Parent=b4095;	phnM	RPnTP hydrolase
4483466	G<->C	Hom	15 days, 12:02:00	ACC<->ACG;	T<->T;	4480982	4483837	Parent=b4258;	valS	valine--tRNA ligase
4626487	T<->C	Hom	24 days, 0:02:00	GGT<->GGC;	G<->G;	4625912	4627294	Parent=b4389;	radA	DNA recombination protein
Gene annotation in S. aureus
position	ref_base<->sample_base	snp_status	codon_phase	codon_mutate	aa_mutate	pos_start	pos_end	gene_id	gene	function
Lambda（λ）
31319	A<->G	Hom	13 days, 3:02:00	ACA<->ACG;	T<->T;	31005	33323	Parent=SAOUHSC_00025;		hypothetical protein
67215	A<->T	Hom	33 days, 21:02:00	CGT<->CGA;	R<->R;	66252		Parent=SAOUHSC_00061;		myosin-cross-reactive antigen
250436	T<->C	Hom	71 days, 6:02:00	TAT<->TAC;	Y<->Y;	248727	250451	Parent=SAOUHSC_00228;		hypothetical protein
R
1787700	G<->T	Hom	18 days, 11:01:00	ACT<->AAT;	T<->N;	1781582	1788142	Parent=SAOUHSC_01873;		hypothetical protein
1841790	A<->G	Hom	19 days, 21:02:00	AGT<->AGC;	S<->S;	1840527	1842266	Parent=SAOUHSC_01933;		type I restriction-modification system subunit M
798031	T<->G	Hom	6 days, 22:00:00	TCG<->GCG;	S<->A;	797866	798888	Parent=SAOUHSC_00816;		extracellular matrix and plasma binding protein
794857	C<->T	Hom	78 days, 0:02:00	GAC<->GAT;	D<->D;	792986	795769	Parent=SAOUHSC_00812;		clumping factor
31319	A<->G	Hom	13 days, 3:02:00	ACA<->ACG;	T<->T;	31005	33323	Parent=SAOUHSC_00025;		hypothetical protein
44480	C<->A	Hom	10 days, 13:00:00	CTC<->ATC;	L<->I;	44228	44524	Parent=SAOUHSC_00041;		hypothetical protein
54384	G<->A	Hom	5 days, 10:00:00	GGA<->AGA;	G<->R;	54255	55241	Parent=SAOUHSC_00051;		1-phosphatidylinositol phosphodiesterase
188122	C<->A	Hom	70 days, 15:02:00	GGC<->GTA;	G<->V;	186428	188434	Parent=SAOUHSC_00171;		gamma-glutamyltranspeptidase
212655	A<->T	Hom	38 days, 12:02:00	AAA<->AAT;	K<->N;	211732	213642	Parent=SAOUHSC_00192;		staphylocoagulase
336955	G<->A	Hom	12 days, 21:02:00	AAG<->AAA;	K<->K;	336647	337054	Parent=SAOUHSC_00323;		hypothetical protein
404456	C<->A	Hom	52 days, 2:01:00	ACA<->AAA;	T<->K;	403207	404715	Parent=SAOUHSC_00400;		hypothetical protein
1256607	A<->T	Hom	4 days, 21:02:00	GAA<->GAT;	E<->D;	1256491	1257222	Parent=SAOUHSC_01312;		hypothetical protein
209474	T<->C	Hom	8 days, 12:02:00	CAT<->CAC;	H<->H;	209271	211034	Parent=SAOUHSC_00190;		hypothetical protein
A
313151	C<->G	Hom	31 days, 14:01:00	AGC<->ACC;	S<->T;	312595	313908	Parent=SAOUHSC_00229;	scdA	cell wall biosynthesis protein ScdA
405531	G<->A	Hom	2 days, 19:00:00	GTT<->ATT;	V<->I;	405465	406283	Parent=SAOUHSC_00402;		hypothetical protein
444509	C<->A	Hom	3 days, 10:00:00	CTC<->ATC;	L<->I;	444428	444529	Parent=SAOUHSC_00440;		hypothetical protein
388866	T<->A	Hom	23 days, 21:02:00	AAT<->AAA;	N<->K;			Parent=SAOUHSC_00383;		superantigen-like protein
1759725	G<->A	Hom	60 days, 19:00:00	CCA<->TCA;	P<->S;	1759666	1761183	Parent=SAOUHSC_01854;		hypothetical protein
339798	T<->C	Hom	44 days, 12:02:00	TTT<->TTC;	F<->F;	338731	339960	Parent=SAOUHSC_00326;		hypothetical protein
586795	T<->G	Hom	57 days, 2:01:00	ATT<->AGT;	I<->S;	585426	586835	Parent=SAOUHSC_00584;		hypothetical protein
1169344	G<->C	Hom	5 days, 16:00:00	GAT<->CAT;	D<->H;	1169209	1170327	Parent=SAOUHSC_01219;		cell wall hydrolase
981389	T<->A	Hom	19 days, 15:02:00	AAT<->AAA;	N<->K;	980919	981623	Parent=SAOUHSC_01010;		phosphoribosylaminoimidazole-succinocarboxamide synthase
1764606	T<->G	Hom	99 days, 2:01:00	CAA<->CCA;	Q<->P;	1763159	1766983	Parent=SAOUHSC_01857;		hypothetical protein
1814149	T<->C	Hom	7 days, 18:02:00	ATT<->ATC;	I<->I;	1813964	1814788	Parent=SAOUHSC_01905;		pseudo
1841790	A<->G	Hom	19 days, 21:02:00	AGT<->AGC;	S<->S;	1840527	1842266	Parent=SAOUHSC_01933;
213528	T<->C	Hom	74 days, 21:02:00	GGT<->GGC;	G<->G;	211732	213642	Parent=SAOUHSC_00192;		staphylocoagulase
905752	C<->T	Hom	32 days, 18:02:00	GAG<->GAA;	E<->E;	905548	906537	Parent=SAOUHSC_00933;		tryptophanyl-tRNA synthetase
795112	C<->T	Hom	88 days, 15:02:00	AGC<->AGT;	S<->S;	792986	795769	Parent=SAOUHSC_00812;		clumping factor
1070657	G<->A	Hom	5 days, 1:00:00	GAT<->AAT;	D<->N;	1070537	1070866	Parent=SAOUHSC_01110;		fibrinogen-binding protein-like protein
209474	T<->C	Hom	8 days, 12:02:00	CAT<->CAC;	H<->H;	209271	211034	Parent=SAOUHSC_00190;		hypothetical protein
798031	T<->G	Hom	6 days, 22:00:00	TCG<->GCG;	S<->A;	797866	798888	Parent=SAOUHSC_00816;		extracellular matrix and plasma binding protein
412231	A<->G	Hom	1 day, 15:02:00	ACA<->CCG;	T<->P;	412193	412321	Parent=SAOUHSC_00411;		hypothetical protein
s
17748	G<->A	Hom	16 days, 0:02:00	AGG<->AGA;	R<->R;			Parent=SAOUHSC_00014;		hypothetical protein
1402875	A<->G	Hom	76 days, 0:02:00	AAT<->AAC;	N<->N;	1376091	1404698	Parent=SAOUHSC_01447;		hypothetical protein
339798	T<->C	Hom	44 days, 12:02:00	TTT<->TTC;	F<->F;	338731	339960	Parent=SAOUHSC_00326;		hypothetical protein
1459855	A<->T	Hom	11 days, 23:01:00	TTC<->TAC;	F<->Y;	1459227	1460141	Parent=SAOUHSC_01508;		hypothetical protein
8525	A<->T	Hom	63 days, 9:02:00	ATA<->ATT;	I<->I;	7005	9668	Parent=SAOUHSC_00006;		DNA gyrase subunit A
358623	A<->G	Hom	30 days, 18:02:00	AGA<->AGG;	R<->R;	357886	358767	Parent=SAOUHSC_00344;		hypothetical protein
388866	T<->A	Hom	23 days, 21:02:00	AAT<->AAA;	N<->K;	388294	388974	Parent=SAOUHSC_00383;		superantigen-like protein
399790	T<->C	Hom	14 days, 6:02:00	GAT<->GAC;	D<->D;	399449	400921	Parent=SAOUHSC_00397;		type I restriction-modification system subunit M
981389	T<->A	Hom	19 days, 15:02:00	AAT<->AAA;	N<->K;	980919	981623	Parent=SAOUHSC_01010;		phosphoribosylaminoimidazole-succinocarboxamide synthase
292999	T<->C	Hom	24 days, 3:02:00	TAT<->TAC;	Y<->Y;	292421	293062	Parent=SAOUHSC_00275;		hypothetical protein
1313228	T<->A	Hom	34 days, 1:00:00	TCC<->ACC;	S<->T;	1312412	1313410	Parent=SAOUHSC_01368;	trpD	anthranilate phosphoribosyltransferase
293619	T<->C	Hom	1 day, 12:02:00	AAT<->AAC;	N<->N;	293584	294084	Parent=SAOUHSC_00277;		hypothetical protein
1787700	G<->T	Hom	18 days, 11:01:00	ACT<->AAT;	T<->N;	1781582	1788142	Parent=SAOUHSC_01873;		hypothetical protein
554869	C<->T	Hom	156 days, 21:02:00	GAC<->GAT;	D<->D;	551105	555154	Parent=SAOUHSC_00545;	sdrD	fibrinogen-binding protein SdrD
388866	T<->A	Hom	23 days, 21:02:00	AAT<->AAA;	N<->K;	388294	388974	Parent=SAOUHSC_00383;		superantigen-like protein
1402875	A<->G	Hom	76 days, 0:02:00	AAT<->AAC;	N<->N;	1376091	1404698	Parent=SAOUHSC_01447;		hypothetical protein
825668	A<->G	Hom	18 days, 18:02:00	AAA<->AAG;	K<->K;	825219	826286	Parent=SAOUHSC_00855;		hypothetical protein
